# Supplementary material for: Trans–Cis Kinetic Study of Azobenzene-4,4′-dicarboxylic Acid and Aluminium and Zirconium Based Azobenzene-4,4′-dicarboxylate MOFs
Source: Molecules. 2022 Feb 17;27(4):1370. doi: 10.3390/molecules27041370 (PMC8875176; doi:10.3390/molecules27041370)
Supplement: Supplementary file 1 [file molecules-27-01370-s001.zip]

Archive with 1 entries (1 files):
- molecules-1539273-supplementary.pdf
